# Supplementary material for: The Role of Pyoluteorin from Pseudomonas protegens Pf-5 in Suppressing the Growth and Pathogenicity of Pantoea ananatis on Maize
Source: Int J Mol Sci. 2022 Jun 9;23(12):6431. doi: 10.3390/ijms23126431 (PMC9223503; doi:10.3390/ijms23126431)
Supplement: Supplementary file 1 [file ijms-23-06431-s001.zip]

Archive with 1 entries (1 files):
- ijms-1676475-supplementary.pdf
